# Supplementary material for: The Impact of Zinc on T Cell Motility and the Immunological Synapse
Source: Int J Mol Sci. 2026 Jun 10;27(12):5249. doi: 10.3390/ijms27125249 (PMC13299819; doi:10.3390/ijms27125249)
Supplement: Supplementary file 1 [file ijms-27-05249-s001.zip]

Archive with 1 entries (1 files):
- ijms-4249966-supplementary.pdf
